# Supplementary material for: Ethical Dilemmas at the Beginning and End of Life: A Needs-Based, Experience-Informed, Small-Group, Case-Based Curriculum for Pediatric Residents
Source: MedEdPORTAL. 2020 Apr 3;16:10895. doi: 10.15766/mep_2374-8265.10895 (PMC7187913; doi:10.15766/mep_2374-8265.10895)
Supplement: Supplementary file 1 — Medically Provided Fluids Nutrition PowerPoint.pptxMedically Provided Fluids Nutrition Instructor Guide.docxMedically Provided Fluids Nutrition Handout.docxMedically Provided Fluids Nutrition Assessment Questions.docxFutility and Goals of Care PowerPoint.pptxFutility and Goals of Care Instructor Guide.docxFutility and Goals of Care Handout.docxFutility and Goals of Care Assessment Questions.docxEthical Issues in Neonatology PowerPoint.pptxEthical Issues in Neonatology Instructor Guide.docxEthical Issues in Neonatology Assessment Questions.docx [file mep-16-10895-s001.zip]

Archive with 12 entries (12 files):
- _Educational_Summary_Report_10895.pdf
- A. Medically Provided Fluids Nutrition PowerPoint.pptx
- B. Medically Provided Fluids Nutrition Instructor Guide.docx
- C. Medically Provided Fluids Nutrition Handout.docx
- D. Medically Provided Fluids Nutrition Assessment Questions.docx
- E. Futility and Goals of Care PowerPoint.pptx
- F. Futility and Goals of Care Instructor Guide.docx
- G. Futility and Goals of Care Handout.docx
- H. Futility and Goals of Care Assessment Questions.docx
- I. Ethical Issues in Neonatology PowerPoint.pptx
- J. Ethical Issues in Neonatology Instructor Guide.docx
- K. Ethical Issues in Neonatology Assessment Questions.docx
